# Supplementary material for: Disodium zinc bis­(sulfate) tetra­hydrate (zinc astrakanite) revisited
Source: Acta Crystallogr Sect E Struct Rep Online. 2008 May 7;64(Pt 6):i30–1. doi: 10.1107/S1600536808009719 (PMC2961512; doi:10.1107/S1600536808009719)
Supplement: Supplementary file 1 [file e-64-00i30-sup1.cif]

##############################################################################
###                                                                        ###
###        Electronic paper (Acta Crystallographica Section E)             ###
###                                                                        ###
##############################################################################
#                                                                            #
# This CIF contains the data in a paper accepted for publication in Acta     #
# Crystallographica Section E. It conforms to the requirements of Notes      #
# for Authors for Section E, and has been peer reviewed under the auspices   #
# of the IUCr Commission on Journals.                                        #
#                                                                            #
# Full details of the Crystallographic Information File format               #
# are given in the paper "The Crystallographic Information File (CIF):       #
# a New Standard Archive File for Crystallography" by S. R. Hall, F. H.      #
# Allen and I. D. Brown [Acta Cryst. (1991), A47, 655-685].                  #
#                                                                            #
# The current version of the core CIF dictionary is obtainable from          #
# ftp://ftp.iucr.org/pub/cif_core.dic. The current version number is 2.4.    #
#                                                                            #
# Software is freely available for graphical display of the structure(s) in  #
# this CIF.  For information consult the CIF home page http://www.iucr.org/  #
# cif/home.html                                                              #
#                                                                            #
# This file may be used for bona fide research purposes within the           #
# scientific community so long as proper attribution is given to the journal # 
# article from which it was obtained.                                        #
#                                                                            #
##############################################################################
                                             
data_global
_audit_creation_method     SHELXL97
_journal_date_recd_electronic     2008-03-07
_journal_date_accepted     2008-04-08
_journal_name_full     'Acta Crystallographica, Section E'
_journal_year     2008
_journal_volume     64
_journal_issue      6
_journal_page_first     i30
_journal_page_last     i31
_journal_paper_category     QI
_journal_coeditor_code     FI2061
_publ_contact_author_name     'M. Enriqueta Diaz de Vivar'
_publ_contact_author_address
;
Universidad Nacional de la Patagonia
Sede Puerto Madryn
9120 Puerto Madryn
Chubut
Argentina
and CenPat
CONICET
9120 Puerto Madryn
Chubut
Argentina
;
_publ_contact_author_email     undiaz@cenpat.edu.ar
_publ_contact_author_fax     '54-2965-450272'
_publ_contact_author_phone     '54-2965-472885'
_publ_section_title
;
Disodium zinc bis(sulfate) tetrahydrate (zinc astrakanite) revisited
;
loop_
    _publ_author_name
    _publ_author_address
    "M. Enriqueta D\'iaz de Vivar"
;
Universidad Nacional de la Patagonia
Sede Puerto Madryn
and CenPat
CONICET
9120 Puerto Madryn
Chubut
Argentina
;
    "Sergio Baggio"
;
Universidad Nacional de la Patagonia
Sede Puerto Madryn
and CenPat
CONICET
9120 Puerto Madryn
Chubut
Argentina
;
    "Andr\'es Ib\'a\~nez"
;
Departamento de F\'isica
Facultad de Ciencias F\'isicas y Matem\'aticas
Universidad de Chile
and CIMAT
Casilla 487-3
Santiago de Chile
Chile
;
    "Ricardo Baggio"
;
Departamento de F\'isica
Comisi\'on Nacional de Energ\'ia At\'omica
Buenos Aires
Argentina
;
data_I
_audit_creation_method     SHELXL97
_chemical_name_systematic
;
poly[tetra-\m-aqua-di-\m--sulfato-zinc(II)disodium(I)]
;
_chemical_name_common     'Zn Astrakanite'
_chemical_formula_moiety     'H8 O12 S2 Zn , 2Na'
_chemical_formula_sum     'H8 Na2 O12 S2 Zn'
_chemical_formula_iupac     '[Na2 Zn (S O4)2 (H2 O)4]'
_chemical_formula_weight     375.53
_chemical_melting_point     ?
_symmetry_cell_setting     monoclinic
_symmetry_space_group_name_H-M     'P 21/c'
_symmetry_space_group_name_Hall     '-P 2ybc'
loop_
    _symmetry_equiv_pos_as_xyz
    'x, y, z'
    '-x, y+1/2, -z+1/2'
    '-x, -y, -z'
    'x, -y-1/2, z-1/2'
_cell_length_a     5.5075(2)
_cell_length_b     8.2127(3)
_cell_length_c     11.0559(4)
_cell_angle_alpha     90.00
_cell_angle_beta     99.9580(10)
_cell_angle_gamma     90.00
_cell_volume     492.54(3)
_cell_formula_units_Z     2
_cell_measurement_reflns_used     3942
_cell_measurement_theta_min     3.80
_cell_measurement_theta_max     26.74
_cell_measurement_temperature     170(2)
_exptl_crystal_description     prism
_exptl_crystal_colour     colourless
_exptl_crystal_size_max     0.30
_exptl_crystal_size_mid     0.20
_exptl_crystal_size_min     0.10
_exptl_crystal_density_diffrn     2.539
_exptl_crystal_density_meas     ?
_exptl_crystal_density_method     'not measured'
_exptl_crystal_F_000     376
_exptl_absorpt_coefficient_mu     3.066
_exptl_absorpt_correction_type     multi-scan
_exptl_absorpt_process_details     '(SADABS; Sheldrick, 1996)'
_exptl_absorpt_correction_T_min     0.452
_exptl_absorpt_correction_T_max     0.728
_diffrn_ambient_temperature     170(2)
_diffrn_radiation_type     MoK\a
_diffrn_radiation_wavelength     0.71073
_diffrn_radiation_source     'fine-focus sealed tube'
_diffrn_radiation_monochromator     graphite
_diffrn_measurement_device_type     'Bruker SMART CCD'
_diffrn_measurement_method     '\f and \w'
_diffrn_detector_area_resol_mean     ?
_diffrn_reflns_number     3533
_diffrn_reflns_av_R_equivalents     0.0119
_diffrn_reflns_av_sigmaI/netI     0.0125
_diffrn_reflns_theta_min     3.11
_diffrn_reflns_theta_max     27.87
_diffrn_reflns_theta_full     26.00
_diffrn_measured_fraction_theta_max     0.918
_diffrn_measured_fraction_theta_full     0.996
_diffrn_reflns_limit_h_min     -6
_diffrn_reflns_limit_h_max     7
_diffrn_reflns_limit_k_min     -10
_diffrn_reflns_limit_k_max     10
_diffrn_reflns_limit_l_min     -13
_diffrn_reflns_limit_l_max     14
_diffrn_standards_number     0
_diffrn_standards_interval_count     ?
_diffrn_standards_interval_time     ?
_diffrn_standards_decay_%     ?
_reflns_number_total     1080
_reflns_number_gt     1062
_reflns_threshold_expression     I>2\s(I)
_refine_ls_structure_factor_coef     Fsqd
_refine_ls_matrix_type     full
_refine_ls_R_factor_all     0.0177
_refine_ls_R_factor_gt     0.0174
_refine_ls_wR_factor_gt     0.0535
_refine_ls_wR_factor_ref     0.0542
_refine_ls_goodness_of_fit_ref     1.000
_refine_ls_restrained_S_all     1.000
_refine_ls_number_reflns     1080
_refine_ls_number_parameters     96
_refine_ls_number_restraints     6
_refine_ls_hydrogen_treatment     mixed
_refine_ls_weighting_scheme     calc
_refine_ls_weighting_details
        'calc w = 1/[\s^2^(Fo^2^)+(0.0408P)^2^+0.265P] where P=(Fo^2^+2Fc^2^)/3'
_atom_sites_solution_hydrogens     geom
_atom_sites_solution_primary     direct
_atom_sites_solution_secondary     difmap
_refine_ls_shift/su_max     ?
_refine_ls_shift/su_max_lt     0.001
_refine_ls_shift/su_mean     0.000
_refine_diff_density_max     0.290
_refine_diff_density_min     -0.530
_refine_ls_extinction_method     'SHELXL97 (Sheldrick, 2008)'
_refine_ls_extinction_coef     0.080(4)
_refine_ls_extinction_expression
                                  'Fc^*^=kFc[1+0.001xFc^2^\l^3^/sin(2\q)]^-1/4^'
loop_
    _atom_type_symbol
    _atom_type_description
    _atom_type_scat_dispersion_real
    _atom_type_scat_dispersion_imag
    _atom_type_scat_source
    'O' 'O' 0.0106 0.0060
                         'International Tables Vol C Tables 4.2.6.8 and 6.1.1.4'
    'H' 'H' 0.0000 0.0000
                         'International Tables Vol C Tables 4.2.6.8 and 6.1.1.4'
    'Na' 'Na' 0.0362 0.0249
                         'International Tables Vol C Tables 4.2.6.8 and 6.1.1.4'
    'S' 'S' 0.1246 0.1234
                         'International Tables Vol C Tables 4.2.6.8 and 6.1.1.4'
    'Ni' 'Ni' 0.3393 1.1124
                         'International Tables Vol C Tables 4.2.6.8 and 6.1.1.4'
_computing_data_collection     'SMART (Bruker, 2001)'
_computing_cell_refinement     'SAINT (Bruker, 2001)'
_computing_data_reduction     'SAINT (Bruker, 2001)'
_computing_structure_solution     'SHELXS97 (Sheldrick, 2008)'
_computing_structure_refinement     'SHELXL97 (Sheldrick, 2008)'
_computing_molecular_graphics     'SHELXTL (Sheldrick, 2008)'
_computing_publication_material
                             'SHELXTL (Sheldrick, 2008) and PLATON (Spek, 2003)'
loop_
    _atom_site_type_symbol
    _atom_site_label
    _atom_site_fract_x
    _atom_site_fract_y
    _atom_site_fract_z
    _atom_site_U_iso_or_equiv
    _atom_site_adp_type
    _atom_site_calc_flag
    _atom_site_refinement_flags
    _atom_site_occupancy
    _atom_site_disorder_assembly
    _atom_site_disorder_group
    Zn Zn1 0.0000 0.0000 0.0000 0.00887(13) Uani d S 1 . .
    Na Na1 0.12607(11) 0.07173(8) 0.36217(5) 0.01231(17) Uani d . 1 . .
    S S1 0.37405(6) 0.28842(4) 0.13609(3) 0.00821(14) Uani d . 1 . .
    O O1 0.3516(2) 0.27120(14) 0.26765(10) 0.0127(2) Uani d . 1 . .
    O O2 0.2085(2) 0.41630(14) 0.07871(10) 0.0136(3) Uani d . 1 . .
    O O3 0.3186(2) 0.13129(14) 0.07174(10) 0.0134(2) Uani d . 1 . .
    O O4 0.63500(19) 0.32955(13) 0.13056(10) 0.0127(2) Uani d . 1 . .
    O O1W -0.1247(2) 0.03807(16) 0.16331(10) 0.0110(2) Uani d D 1 . .
    O O2W 0.1753(2) -0.21442(13) 0.08065(10) 0.0115(2) Uani d D 1 . .
    H H1WA -0.215(5) -0.032(3) 0.179(2) 0.028(7) Uiso d D 1 . .
    H H1WB -0.207(4) 0.123(2) 0.156(2) 0.023(6) Uiso d D 1 . .
    H H2WA 0.299(4) -0.203(3) 0.1341(18) 0.021(6) Uiso d D 1 . .
    H H2WB 0.213(5) -0.278(3) 0.032(2) 0.034(7) Uiso d D 1 . .
loop_
    _atom_site_aniso_label
    _atom_site_aniso_U_11
    _atom_site_aniso_U_22
    _atom_site_aniso_U_33
    _atom_site_aniso_U_12
    _atom_site_aniso_U_13
    _atom_site_aniso_U_23
    Zn1 0.01021(18) 0.00753(17) 0.00909(17) -0.00024(7) 0.00231(11) -0.00054(7)
    Na1 0.0133(3) 0.0116(3) 0.0118(3) -0.0002(2) 0.0015(2) 0.0005(2)
    S1 0.0083(2) 0.0075(2) 0.0089(2) 0.00016(12) 0.00150(13) -0.00049(12)
    O1 0.0156(6) 0.0130(5) 0.0101(5) 0.0014(4) 0.0034(4) 0.0013(4)
    O2 0.0149(5) 0.0139(6) 0.0119(5) 0.0051(4) 0.0017(4) 0.0017(4)
    O3 0.0111(5) 0.0109(5) 0.0179(5) -0.0016(4) 0.0022(4) -0.0054(4)
    O4 0.0103(5) 0.0110(5) 0.0176(5) -0.0021(4) 0.0042(4) -0.0016(4)
    O1W 0.0114(5) 0.0098(5) 0.0122(5) 0.0000(4) 0.0035(4) 0.0002(4)
    O2W 0.0120(5) 0.0100(5) 0.0118(5) 0.0007(4) -0.0002(4) -0.0017(4)
_geom_special_details
;
All e.s.d.'s (except the e.s.d. in the dihedral angle between two l.s. planes)
are estimated using the full covariance matrix. The cell e.s.d.'s are taken
into account individually in the estimation of e.s.d.'s in distances, angles
and torsion angles; correlations between e.s.d.'s in cell parameters are only
used when they are defined by crystal symmetry. An approximate (isotropic)
treatment of cell e.s.d.'s is used for estimating e.s.d.'s involving l.s.
planes.
;
loop_
    _geom_bond_atom_site_label_1
    _geom_bond_atom_site_label_2
    _geom_bond_site_symmetry_2
    _geom_bond_distance
    _geom_bond_publ_flag
    Zn1 O1W 3 2.0636(11) ?
    Zn1 O1W . 2.0636(11) y
    Zn1 O3 . 2.0952(11) y
    Zn1 O3 3 2.0952(11) ?
    Zn1 O2W . 2.1285(11) y
    Zn1 O2W 3 2.1285(11) ?
    Na1 O2 4_566 2.3603(12) y
    Na1 O4 2_645 2.3786(12) y
    Na1 O1 . 2.4016(12) y
    Na1 O1W . 2.4017(12) y
    Na1 O2 2_545 2.4224(13) y
    Na1 O2W 2 2.5694(13) y
    Na1 Na1 3_556 3.7507(12) ?
    S1 O2 . 1.4619(11) ?
    S1 O3 . 1.4797(11) ?
    S1 O1 . 1.4876(11) ?
    S1 O4 . 1.4878(11) ?
    O1W H1WA . 0.800(17) ?
    O1W H1WB . 0.832(16) ?
    O2W H2WA . 0.826(16) ?
    O2W H2WB . 0.805(16) ?
loop_
    _geom_angle_atom_site_label_1
    _geom_angle_atom_site_label_2
    _geom_angle_atom_site_label_3
    _geom_angle_site_symmetry_1
    _geom_angle_site_symmetry_3
    _geom_angle
    _geom_angle_publ_flag
    O1W Zn1 O1W 3 . 180.00(9) ?
    O1W Zn1 O3 3 . 91.46(4) ?
    O1W Zn1 O3 . . 88.54(4) ?
    O1W Zn1 O3 3 3 88.54(4) ?
    O1W Zn1 O3 . 3 91.46(4) ?
    O3 Zn1 O3 . 3 180.00(8) ?
    O1W Zn1 O2W 3 . 92.62(5) ?
    O1W Zn1 O2W . . 87.38(5) ?
    O3 Zn1 O2W . . 88.72(4) ?
    O3 Zn1 O2W 3 . 91.28(4) ?
    O1W Zn1 O2W 3 3 87.38(5) ?
    O1W Zn1 O2W . 3 92.62(5) ?
    O3 Zn1 O2W . 3 91.28(4) ?
    O3 Zn1 O2W 3 3 88.72(4) ?
    O2W Zn1 O2W . 3 180.00(7) ?
    O2 Na1 O4 4_566 2_645 89.56(4) ?
    O2 Na1 O1 4_566 . 112.94(4) ?
    O4 Na1 O1 2_645 . 105.09(4) ?
    O2 Na1 O1W 4_566 . 155.87(5) ?
    O4 Na1 O1W 2_645 . 99.32(5) ?
    O1 Na1 O1W . . 86.50(4) ?
    O2 Na1 O2 4_566 2_545 76.71(4) ?
    O4 Na1 O2 2_645 2_545 89.57(4) ?
    O1 Na1 O2 . 2_545 162.11(5) ?
    O1W Na1 O2 . 2_545 80.94(4) ?
    O2 Na1 O2W 4_566 2 75.00(4) ?
    O4 Na1 O2W 2_645 2 160.12(5) ?
    O1 Na1 O2W . 2 92.61(4) ?
    O1W Na1 O2W . 2 90.58(4) ?
    O2 Na1 O2W 2_545 2 74.93(4) ?
    O2 S1 O3 . . 110.89(7) ?
    O2 S1 O1 . . 109.97(6) ?
    O3 S1 O1 . . 110.00(7) ?
    O2 S1 O4 . . 110.71(7) ?
    O3 S1 O4 . . 107.38(6) ?
    O1 S1 O4 . . 107.81(7) ?
    S1 O1 Na1 . . 128.83(7) ?
    S1 O2 Na1 . 4_565 117.79(6) ?
    S1 O2 Na1 . 2 135.07(7) ?
    Na1 O2 Na1 4_565 2 103.29(4) ?
    S1 O3 Zn1 . . 136.09(7) ?
    S1 O4 Na1 . 2_655 136.15(7) ?
    Zn1 O1W Na1 . . 126.34(5) ?
    Zn1 O1W H1WA . . 113(2) ?
    Na1 O1W H1WA . . 99.6(19) ?
    Zn1 O1W H1WB . . 107.7(17) ?
    Na1 O1W H1WB . . 102.0(17) ?
    H1WA O1W H1WB . . 106(2) ?
    Zn1 O2W Na1 . 2_545 113.77(5) ?
    Zn1 O2W H2WA . . 117.7(16) ?
    Na1 O2W H2WA 2_545 . 112.8(17) ?
    Zn1 O2W H2WB . . 114.1(18) ?
    Na1 O2W H2WB 2_545 . 89(2) ?
    H2WA O2W H2WB . . 106(2) ?
loop_
    _geom_hbond_atom_site_label_D
    _geom_hbond_atom_site_label_H
    _geom_hbond_atom_site_label_A
    _geom_hbond_site_symmetry_A
    _geom_hbond_distance_DH
    _geom_hbond_distance_HA
    _geom_hbond_distance_DA
    _geom_hbond_angle_DHA
    O1W H1WA O1 2_545 0.800(17) 1.916(17) 2.6977(17) 165(3)
    O1W H1WB O4 1_455 0.832(16) 1.901(16) 2.7288(17) 173(2)
    O2W H2WA O1 2_645 0.826(16) 2.051(18) 2.8468(16) 162(2)
    O2W H2WB O4 3_655 0.805(16) 2.15(2) 2.8779(16) 151(3)
