# Supplementary material for: Disodium zinc bis­(sulfate) tetra­hydrate (zinc astrakanite) revisited
Source: Acta Crystallogr Sect E Struct Rep Online. 2008 May 7;64(Pt 6):i30–1. doi: 10.1107/S1600536808009719 (PMC2961512; doi:10.1107/S1600536808009719)
Supplement: Supplementary file 2 [file e-64-00i30-Isup2.hkl]

# 
# h,k,l, Fc-squared, Fo-squared, sigma(Fo-squared) and status flag 
# 
data_I
_shelx_title ' EAZn in P2(1)/c' 
_shelx_refln_list_code          4 
_shelx_F_calc_maximum      131.58 
_exptl_crystal_F_000       376.00 
_reflns_d_resolution_high  0.7602 
 
loop_ 
 _symmetry_equiv_pos_as_xyz 
 'x, y, z' 
 '-x, y+1/2, -z+1/2' 
 '-x, -y, -z' 
 'x, -y-1/2, z-1/2' 
 
_cell_length_a     5.5075 
_cell_length_b     8.2127 
_cell_length_c    11.0559 
_cell_angle_alpha  90.000 
_cell_angle_beta   99.958 
_cell_angle_gamma  90.000 
 
_shelx_F_squared_multiplier     1.000 
 
loop_ 
 _refln_index_h 
 _refln_index_k 
 _refln_index_l 
 _refln_F_squared_calc 
 _refln_F_squared_meas 
 _refln_F_squared_sigma 
 _refln_observed_status 
   1   0   0     1411.06     1381.06     11.66 o 
   2   0   0      311.37      355.40      3.94 o 
   3   0   0     2707.82     2884.94     24.67 o 
   4   0   0     2320.70     2361.00     35.37 o 
   5   0   0     1576.79     1645.50     44.18 o 
   6   0   0     1661.10     1723.87     31.55 o 
   1   1   0     2448.40     2674.24     17.27 o 
   2   1   0     3618.21     3645.00     21.29 o 
   3   1   0      504.42      460.48      3.73 o 
   4   1   0      329.27      333.64      3.78 o 
   5   1   0      385.60      396.38      6.29 o 
   6   1   0      216.79      217.29      4.87 o 
   0   2   0       14.83       20.39      3.51 o 
   1   2   0    17312.19    15324.46    214.54 o 
   2   2   0     3327.07     3327.18     29.31 o 
   3   2   0      296.57      314.48      3.33 o 
   4   2   0     3169.83     3222.83     24.73 o 
   5   2   0       17.98       14.95      1.32 o 
   6   2   0       78.21       75.57      3.30 o 
   1   3   0      610.05      679.13      5.92 o 
   2   3   0     4818.99     4898.66     35.16 o 
   3   3   0      636.57      665.32      7.67 o 
   4   3   0      229.72      229.02      3.70 o 
   5   3   0       66.57       69.42      2.12 o 
   6   3   0      375.75      371.92      6.91 o 
   0   4   0     4137.32     3915.93     69.12 o 
   1   4   0     1316.61     1349.22     10.03 o 
   2   4   0     2060.24     2122.89     16.85 o 
   3   4   0     1341.91     1370.12     12.11 o 
   4   4   0       59.24       55.38      1.82 o 
   5   4   0     1270.72     1316.28     12.92 o 
   6   4   0      401.97      394.01      7.33 o 
   1   5   0      435.22      418.19      4.31 o 
   2   5   0      344.08      358.64      5.47 o 
   3   5   0      257.80      255.76      4.08 o 
   4   5   0        3.54        6.93      1.40 o 
   5   5   0      121.69      118.86      3.08 o 
   6   5   0      240.35      247.53      9.56 o 
   0   6   0       37.94       53.32      2.76 o 
   1   6   0      277.29      271.68      3.51 o 
   2   6   0     1653.02     1658.63     14.65 o 
   3   6   0     2131.72     2129.93     18.40 o 
   4   6   0      981.66      991.42     10.75 o 
   5   6   0      368.42      354.51      5.95 o 
   1   7   0      537.74      525.93      7.71 o 
   2   7   0        3.26        6.79      2.03 o 
   3   7   0       34.26       38.12      1.69 o 
   4   7   0       18.44       18.55      1.41 o 
   5   7   0      123.25      137.86      7.22 o 
   0   8   0       12.25       11.66      1.49 o 
   1   8   0      336.21      334.91      6.22 o 
   2   8   0      564.41      548.76      8.59 o 
   3   8   0     1083.05     1116.99     14.10 o 
   4   8   0     1275.90     1288.32     16.03 o 
   1   9   0      202.19      210.14      5.06 o 
   2   9   0       93.12       89.44      3.28 o 
   3   9   0      196.31      204.96      5.30 o 
   0  10   0      913.10      950.54     22.93 o 
   1  10   0       97.24       96.66      3.92 o 
   2  10   0      266.61      259.58     10.48 o 
  -6   1   1      289.21      287.81      6.85 o 
  -5   1   1      171.93      175.13      3.86 o 
  -4   1   1     2408.43     2367.02     16.71 o 
  -3   1   1     3371.28     3369.13     20.12 o 
  -2   1   1     2361.40     2344.09     17.90 o 
  -1   1   1     2133.57     2263.14     15.91 o 
   0   1   1     1222.81     1247.50     13.48 o 
   1   1   1     3094.67     3104.55     19.91 o 
   2   1   1     2650.20     2848.97     16.93 o 
   3   1   1     2096.39     2072.25     13.00 o 
   4   1   1     1179.14     1196.92      9.58 o 
   5   1   1      408.21      413.86      6.53 o 
   6   1   1     1007.53     1033.35     12.98 o 
  -6   2   1        7.49        5.57      1.09 o 
  -5   2   1      816.51      800.88      8.55 o 
  -4   2   1      455.17      439.38      5.25 o 
  -3   2   1      195.69      197.96      2.31 o 
  -2   2   1     2945.79     3217.33     20.72 o 
  -1   2   1     3973.41     4042.78     27.02 o 
   0   2   1      197.09      229.90      2.14 o 
   1   2   1      222.77      252.71      2.10 o 
   2   2   1     1551.62     1692.94     15.12 o 
   3   2   1      872.09      825.40      7.49 o 
   4   2   1      511.05      483.41      5.70 o 
   5   2   1      342.14      326.74      5.77 o 
   6   2   1       32.14       32.11      1.83 o 
  -6   3   1      680.38      681.08     12.16 o 
  -5   3   1     1165.48     1152.60     11.37 o 
  -4   3   1      153.52      156.49      3.86 o 
  -3   3   1     3220.11     3152.35     23.86 o 
  -2   3   1     1397.25     1496.01     10.55 o 
  -1   3   1      425.07      392.82      3.40 o 
   0   3   1     3469.81     3337.19     52.60 o 
   1   3   1     1476.00     1598.51     10.04 o 
   2   3   1     5203.70     5372.73     34.55 o 
   3   3   1     1777.52     1794.82     14.74 o 
   4   3   1      175.29      168.26      3.13 o 
   5   3   1     1361.93     1353.27     12.95 o 
   6   3   1       22.91       24.77      1.87 o 
  -6   4   1       56.36       54.31      2.94 o 
  -5   4   1       11.59       10.55      1.02 o 
  -4   4   1     2089.31     2033.57     17.25 o 
  -3   4   1       57.89       55.59      1.98 o 
  -2   4   1      660.00      672.28      5.75 o 
  -1   4   1      127.42      149.25      2.37 o 
   0   4   1     6149.01     6012.00    103.29 o 
   1   4   1      430.33      484.21      5.13 o 
   2   4   1      759.26      698.05      7.00 o 
   3   4   1       54.01       48.19      1.54 o 
   4   4   1     2416.51     2387.45     19.80 o 
   5   4   1        0.14        0.53      0.39 o 
   6   4   1      357.12      360.75      7.02 o 
  -6   5   1      214.90      209.70     14.20 o 
  -5   5   1     1254.93     1247.30     22.53 o 
  -4   5   1      856.98      846.70      9.23 o 
  -3   5   1     1160.77     1160.42     11.05 o 
  -2   5   1     2019.69     1981.70     16.34 o 
  -1   5   1     2864.90     2892.07     21.95 o 
   0   5   1     1731.68     1822.82     13.15 o 
   1   5   1     9202.54     8958.63    109.42 o 
   2   5   1       64.00       54.34      1.64 o 
   3   5   1      263.55      269.98      4.23 o 
   4   5   1     2226.38     2204.46     19.04 o 
   5   5   1        3.60        4.92      1.01 o 
  -5   6   1     1283.94     1286.22     15.33 o 
  -4   6   1      200.98      185.63      4.40 o 
  -3   6   1      220.18      197.94      4.31 o 
  -2   6   1        3.44        3.19      0.68 o 
  -1   6   1     4909.33     4848.71     35.68 o 
   0   6   1      768.82      780.13      6.98 o 
   1   6   1       25.41       17.81      1.07 o 
   2   6   1      263.55      245.73      4.04 o 
   3   6   1     1813.81     1800.49     16.17 o 
   4   6   1      149.07      146.67      3.43 o 
   5   6   1        3.63        2.47      0.84 o 
  -5   7   1       96.43       96.19      4.09 o 
  -4   7   1      164.96      154.99      4.21 o 
  -3   7   1     1915.92     1876.31     41.34 o 
  -2   7   1      446.91      433.81      7.01 o 
  -1   7   1     1380.16     1402.95     15.14 o 
   0   7   1     3858.74     3885.32     29.78 o 
   1   7   1       38.36       37.57      2.65 o 
   2   7   1     4130.72     4159.48     32.56 o 
   3   7   1      834.74      808.04      9.42 o 
   4   7   1        4.25        4.70      0.68 o 
  -4   8   1      106.81       98.56      3.47 o 
  -3   8   1        3.45        3.50      0.77 o 
  -2   8   1       25.67       23.75      1.80 o 
  -1   8   1     1358.80     1410.70     15.83 o 
   0   8   1      850.17      854.79     11.04 o 
   1   8   1      266.26      253.59      5.32 o 
   2   8   1      304.43      285.29      4.99 o 
   3   8   1      213.73      210.66      4.41 o 
   4   8   1      482.33      482.72      7.47 o 
  -3   9   1       11.26       11.46      1.37 o 
  -2   9   1     1458.53     1487.61     17.44 o 
  -1   9   1      222.22      225.22      5.22 o 
   0   9   1      668.82      691.79     12.62 o 
   1   9   1     2119.28     2183.74     22.89 o 
   2   9   1       33.60       33.21      2.10 o 
   3   9   1      662.25      678.15     10.65 o 
  -2  10   1      121.65      122.31      4.96 o 
  -1  10   1       22.52       22.74      2.34 o 
   0  10   1      168.22      167.66      5.80 o 
   1  10   1        4.59        6.65      1.54 o 
  -6   0   2     3510.60     3591.64     56.22 o 
  -5   0   2     1032.95      969.57     18.92 o 
  -4   0   2     2227.90     2254.96     24.35 o 
  -3   0   2       24.29       36.39      1.40 o 
  -2   0   2     1042.38      963.56     10.72 o 
  -1   0   2     9629.18     8956.16    231.01 o 
   0   0   2     2223.00     2341.75     24.33 o 
   1   0   2     1277.55     1359.50     11.79 o 
   2   0   2     7297.63     6698.07     54.46 o 
   3   0   2     2477.56     2557.00     23.09 o 
   4   0   2     3817.89     3855.45     41.57 o 
   5   0   2      906.84      954.88     13.99 o 
   6   0   2      139.86      143.10      6.93 o 
  -6   1   2       55.09       61.99      2.98 o 
  -5   1   2       52.36       46.18      2.28 o 
  -4   1   2      880.80      893.41      9.49 o 
  -3   1   2     4392.34     4496.76     31.61 o 
  -2   1   2      245.08      303.00      4.15 o 
  -1   1   2     2174.10     2283.69     14.60 o 
   0   1   2     3979.74     3983.66     36.09 o 
   1   1   2     6792.60     6569.42     41.36 o 
   2   1   2       21.54       18.34      0.63 o 
   3   1   2     1661.24     1749.84     11.32 o 
   4   1   2      515.74      525.44      5.31 o 
   5   1   2      754.76      745.75     10.17 o 
   6   1   2       47.08       42.65      2.17 o 
  -6   2   2      404.88      376.71      8.02 o 
  -5   2   2     3481.92     3557.18     31.32 o 
  -4   2   2     1272.90     1217.49     12.31 o 
  -3   2   2      976.00      939.30      7.96 o 
  -2   2   2      547.46      481.49      3.94 o 
  -1   2   2     1430.48     1413.22      8.73 o 
   0   2   2     3436.62     3494.32     34.26 o 
   1   2   2     5372.74     4973.90     28.83 o 
   2   2   2     3602.49     3695.92     24.16 o 
   3   2   2     8974.40     8967.00     56.77 o 
   4   2   2      475.27      475.79      5.74 o 
   5   2   2       16.98       14.20      1.35 o 
   6   2   2      538.72      558.23      8.82 o 
  -6   3   2        3.68        5.83      1.97 o 
  -5   3   2      116.42      109.61      2.98 o 
  -4   3   2     1097.52     1104.05     11.69 o 
  -3   3   2      207.09      211.78      3.57 o 
  -2   3   2      204.64      193.07      2.53 o 
  -1   3   2      966.71     1069.72      7.72 o 
   0   3   2        7.45        0.86      1.17 o 
   1   3   2     3140.82     3350.68     20.77 o 
   2   3   2     1208.21     1265.30     10.44 o 
   3   3   2      240.10      244.11      3.61 o 
   4   3   2      956.86      941.15      9.45 o 
   5   3   2      122.30      117.91      2.89 o 
   6   3   2      158.72      153.57      4.30 o 
  -6   4   2      871.47      893.00     11.65 o 
  -5   4   2      274.24      251.82      4.95 o 
  -4   4   2      883.40      891.28     10.91 o 
  -3   4   2     1159.39     1218.72     12.51 o 
  -2   4   2     1261.79     1252.73     10.43 o 
  -1   4   2     3863.61     3773.10     44.16 o 
   0   4   2      177.00      142.40      2.04 o 
   1   4   2     2252.48     2370.94     14.80 o 
   2   4   2     3404.96     3454.29     26.10 o 
   3   4   2        5.46        7.56      1.46 o 
   4   4   2     1823.10     1834.61     16.14 o 
   5   4   2     1216.58     1215.71     12.39 o 
   6   4   2        4.27        4.81      0.97 o 
  -6   5   2       23.79       22.27      2.15 o 
  -5   5   2        0.16        1.18      0.64 o 
  -4   5   2      187.85      171.53      4.02 o 
  -3   5   2        0.28        1.23      0.71 o 
  -2   5   2      117.33      120.87      2.88 o 
  -1   5   2      171.65      193.99      3.06 o 
   0   5   2      362.03      360.04      3.87 o 
   1   5   2      283.86      282.60      3.33 o 
   2   5   2      465.02      465.75      5.65 o 
   3   5   2        7.62        5.12      0.81 o 
   4   5   2        1.30        2.04      0.48 o 
   5   5   2      256.10      256.00      4.81 o 
  -5   6   2      228.56      230.00      5.24 o 
  -4   6   2      538.98      533.69      8.09 o 
  -3   6   2     1969.33     1940.29     19.41 o 
  -2   6   2     2867.51     2847.33     26.13 o 
  -1   6   2      442.29      461.45      5.61 o 
   0   6   2     1426.10     1482.62     11.49 o 
   1   6   2     1143.26     1122.63     10.69 o 
   2   6   2      178.37      170.34      3.30 o 
   3   6   2      841.95      860.69      9.45 o 
   4   6   2      118.16      107.75      2.93 o 
   5   6   2      218.50      207.35      4.44 o 
  -5   7   2       13.94       11.51      4.43 o 
  -4   7   2      308.48      293.77      6.02 o 
  -3   7   2        4.45        5.23      0.97 o 
  -2   7   2       19.78       19.51      1.55 o 
  -1   7   2       20.97       23.11      1.27 o 
   0   7   2      176.78      185.60      3.47 o 
   1   7   2        0.02        1.68      0.63 o 
   2   7   2       10.96       12.68      1.11 o 
   3   7   2       69.46       60.51      2.16 o 
   4   7   2      154.33      142.30      3.57 o 
  -4   8   2      565.41      585.85      9.57 o 
  -3   8   2      878.92      890.58     12.10 o 
  -2   8   2     1313.44     1345.62     15.66 o 
  -1   8   2     1159.19     1172.67     13.82 o 
   0   8   2      828.59      852.93     11.08 o 
   1   8   2      325.50      329.37      6.25 o 
   2   8   2      161.07      151.75      3.52 o 
   3   8   2      294.28      284.22      5.25 o 
   4   8   2       79.57       76.84      3.70 o 
  -3   9   2      276.33      270.17      8.31 o 
  -2   9   2        0.70        1.74      0.54 o 
  -1   9   2      187.19      185.28      4.64 o 
   0   9   2        2.01        2.50      0.74 o 
   1   9   2      418.43      413.51      7.50 o 
   2   9   2        1.65        2.30      0.79 o 
   3   9   2       82.19       74.51      3.60 o 
  -2  10   2      116.98      120.20      5.75 o 
  -1  10   2     1806.96     1832.60     29.77 o 
   0  10   2      530.24      535.01     11.25 o 
   1  10   2       23.92       24.66      2.40 o 
  -6   1   3      137.27      140.21      4.47 o 
  -5   1   3      267.24      253.07      4.43 o 
  -4   1   3     1049.86     1038.69      9.04 o 
  -3   1   3     3978.33     4036.73     29.83 o 
  -2   1   3     1787.29     1655.61     12.32 o 
  -1   1   3     2637.72     2704.42     20.77 o 
   0   1   3     4816.87     4802.34     33.00 o 
   1   1   3      622.61      603.70      4.66 o 
   2   1   3     2267.25     2328.43     14.30 o 
   3   1   3     1018.01      998.46      8.09 o 
   4   1   3       16.18       16.42      1.05 o 
   5   1   3     1223.83     1270.04     14.29 o 
   6   1   3     1002.04     1015.90     14.66 o 
  -6   2   3       93.19       86.59      5.72 o 
  -5   2   3      180.77      162.24      3.54 o 
  -4   2   3        6.30        7.58      1.06 o 
  -3   2   3       55.65       43.30      1.22 o 
  -2   2   3      272.80      280.07      2.73 o 
  -1   2   3      540.12      529.12      4.23 o 
   0   2   3      122.31      135.53      1.65 o 
   1   2   3      929.42      827.43      5.71 o 
   2   2   3      664.14      680.08      5.04 o 
   3   2   3      678.80      687.56      6.80 o 
   4   2   3        0.32        0.42      0.32 o 
   5   2   3     1163.99     1146.55     13.42 o 
   6   2   3       14.64       14.24      1.49 o 
  -6   3   3      444.99      419.26      8.66 o 
  -5   3   3      491.66      482.64      7.03 o 
  -4   3   3     2688.36     2734.74     24.49 o 
  -3   3   3      689.34      681.77      6.44 o 
  -2   3   3     2617.32     2751.26     18.12 o 
  -1   3   3     1400.89     1287.03      9.19 o 
   0   3   3        7.79       14.52      1.74 o 
   1   3   3     7221.21     7120.89     41.06 o 
   2   3   3     1238.57     1212.07      9.34 o 
   3   3   3      104.17      107.45      2.32 o 
   4   3   3     3153.93     3140.30     24.88 o 
   5   3   3       96.21       94.37      3.25 o 
   6   3   3      157.26      154.94      4.61 o 
  -6   4   3      674.42      686.09      9.74 o 
  -5   4   3       93.14       83.74      2.73 o 
  -4   4   3      870.41      843.51      9.97 o 
  -3   4   3      136.86      151.31      3.20 o 
  -2   4   3     1395.16     1418.68     11.68 o 
  -1   4   3      207.10      213.86      2.55 o 
   0   4   3      839.75      832.91      6.21 o 
   1   4   3      180.20      187.17      2.84 o 
   2   4   3     2028.33     2099.47     17.00 o 
   3   4   3       60.83       52.00      1.70 o 
   4   4   3      605.85      577.16      7.11 o 
   5   4   3        1.40        3.01      0.61 o 
  -6   5   3      512.01      525.31      8.56 o 
  -5   5   3     2196.58     2202.23     22.07 o 
  -4   5   3        6.28        6.69      0.95 o 
  -3   5   3     1575.74     1568.23     15.83 o 
  -2   5   3     2509.89     2473.96     21.18 o 
  -1   5   3      181.62      176.95      2.95 o 
   0   5   3     2320.17     2408.69     15.48 o 
   1   5   3        7.72       11.62      0.61 o 
   2   5   3      282.56      291.60      4.43 o 
   3   5   3     4451.28     4418.99     33.82 o 
   4   5   3      652.18      629.45      7.83 o 
   5   5   3     1153.90     1198.12     12.78 o 
  -5   6   3       72.31       69.15      2.74 o 
  -4   6   3      111.67      104.92      3.21 o 
  -3   6   3     1108.02     1098.16     12.59 o 
  -2   6   3      176.67      175.19      3.95 o 
  -1   6   3      187.02      186.02      3.27 o 
   0   6   3      660.15      651.65      6.23 o 
   1   6   3     1161.00     1173.30     11.13 o 
   2   6   3       34.59       25.66      1.35 o 
   3   6   3      205.21      217.58      4.20 o 
   4   6   3       46.34       38.75      1.76 o 
   5   6   3      542.92      570.05      8.34 o 
  -5   7   3      177.42      170.37      5.57 o 
  -4   7   3     2562.86     2581.60     25.75 o 
  -3   7   3      451.99      437.90      7.28 o 
  -2   7   3        5.83        4.54      0.84 o 
  -1   7   3     1421.30     1445.55     13.25 o 
   0   7   3        4.57        7.09      2.31 o 
   1   7   3      596.55      621.58      7.44 o 
   2   7   3     2424.79     2402.70     20.62 o 
   3   7   3      466.69      449.04      6.58 o 
   4   7   3     1386.79     1451.98     17.05 o 
  -4   8   3        2.97        2.70      0.70 o 
  -3   8   3       48.19       42.70      2.21 o 
  -2   8   3      950.08      952.36     12.21 o 
  -1   8   3      139.41      145.00      3.83 o 
   0   8   3      247.64      240.83      5.14 o 
   1   8   3      171.61      169.94      4.35 o 
   2   8   3      170.75      173.69      3.83 o 
   3   8   3      298.99      307.25      5.54 o 
   4   8   3        5.10        7.74      1.64 o 
  -3   9   3      251.92      239.21      8.41 o 
  -2   9   3      843.59      867.97     12.08 o 
  -1   9   3      176.14      166.11      4.40 o 
   0   9   3      810.61      844.03     11.55 o 
   1   9   3      196.73      182.93      4.78 o 
   2   9   3      190.21      184.46      4.94 o 
   3   9   3     1141.98     1236.36     19.10 o 
  -2  10   3      126.99      123.93     12.57 o 
  -1  10   3      195.57      195.16      8.55 o 
   0  10   3        1.19        1.60      0.59 o 
   1  10   3        2.94        2.77      0.75 o 
  -7   0   4     1155.72     1187.41     24.64 o 
  -6   0   4      104.83       89.37      3.45 o 
  -5   0   4        5.30        8.55      1.71 o 
  -4   0   4     6837.27     6812.96     67.38 o 
  -3   0   4     1517.72     1504.74     16.67 o 
  -2   0   4     9003.27     8379.30     68.01 o 
  -1   0   4    16821.49    14980.85    433.98 o 
   0   0   4     4659.18     4712.14     38.99 o 
   1   0   4     1035.66     1202.00     11.07 o 
   2   0   4      443.11      440.88      5.28 o 
   3   0   4     1939.64     1929.18     17.86 o 
   4   0   4     6643.84     6730.34     69.92 o 
   5   0   4      592.92      585.90     10.34 o 
   6   0   4      488.91      477.52     13.91 o 
  -7   1   4      179.11      171.63      7.54 o 
  -6   1   4       72.28       68.76      6.77 o 
  -5   1   4      296.56      290.05      4.81 o 
  -4   1   4       25.28       28.47      1.05 o 
  -3   1   4      928.83      865.67      7.48 o 
  -2   1   4       65.95       54.57      1.05 o 
  -1   1   4       17.71       37.80      0.81 o 
   0   1   4        0.06        3.67      0.34 o 
   1   1   4      155.56      143.92      1.63 o 
   2   1   4       10.91       15.98      0.72 o 
   3   1   4        5.73        4.31      0.48 o 
   4   1   4      105.12       97.09      2.36 o 
   5   1   4       19.67       19.76      1.55 o 
   6   1   4       65.20       68.92      6.13 o 
  -6   2   4      372.09      373.29      7.81 o 
  -5   2   4     2477.82     2415.53     22.42 o 
  -4   2   4      550.96      523.46      6.64 o 
  -3   2   4     5706.33     5731.32     36.34 o 
  -2   2   4     3025.57     3186.27     27.78 o 
  -1   2   4      211.41      208.61      2.09 o 
   0   2   4     2500.31     2355.20     14.39 o 
   1   2   4        5.42        4.38      0.39 o 
   2   2   4     1023.49     1081.15      8.11 o 
   3   2   4     2304.14     2306.80     16.55 o 
   4   2   4      292.16      281.74      4.31 o 
   5   2   4     2023.55     2041.49     22.76 o 
   6   2   4      379.98      390.67      9.26 o 
  -6   3   4      126.61      127.87      3.53 o 
  -5   3   4       53.86       55.75      2.29 o 
  -4   3   4        3.29        3.54      0.60 o 
  -3   3   4      219.67      206.05      2.94 o 
  -2   3   4      122.91      109.57      1.72 o 
  -1   3   4      590.85      640.23      5.31 o 
   0   3   4     1586.01     1657.55     11.71 o 
   1   3   4      274.78      313.35      3.42 o 
   2   3   4     2760.85     2760.49     19.10 o 
   3   3   4        4.96        5.84      1.43 o 
   4   3   4        2.29        5.10      0.87 o 
   5   3   4       97.73       89.60      3.53 o 
   6   3   4      387.06      407.47     12.79 o 
  -6   4   4      376.33      369.86      6.64 o 
  -5   4   4      216.91      216.34      4.52 o 
  -4   4   4      702.59      723.76      9.00 o 
  -3   4   4     1649.22     1702.85     16.36 o 
  -2   4   4     2392.58     2403.29     18.44 o 
  -1   4   4     1015.30      939.23      7.50 o 
   0   4   4     1721.81     1814.71     11.93 o 
   1   4   4     2108.65     2111.03     14.80 o 
   2   4   4      165.52      149.86      3.35 o 
   3   4   4      685.44      692.21      7.67 o 
   4   4   4     1396.81     1430.98     13.59 o 
   5   4   4      161.74      154.41      3.60 o 
  -6   5   4        3.95        3.32      0.68 o 
  -5   5   4        2.06        4.48      1.83 o 
  -4   5   4       11.58        8.60      1.06 o 
  -3   5   4       99.24       88.96      3.97 o 
  -2   5   4        0.04        0.38      0.33 o 
  -1   5   4      159.08      154.17      2.76 o 
   0   5   4      116.40      125.55      1.96 o 
   1   5   4      186.61      174.40      2.98 o 
   2   5   4       15.15       17.04      1.78 o 
   3   5   4      206.89      199.54      3.74 o 
   4   5   4       61.85       60.19      2.12 o 
   5   5   4      120.95      122.27      3.29 o 
  -5   6   4      279.97      281.56      7.72 o 
  -4   6   4      848.83      846.71     11.13 o 
  -3   6   4       81.31       78.45      2.61 o 
  -2   6   4      329.37      324.47      9.10 o 
  -1   6   4     1560.57     1597.24     13.88 o 
   0   6   4     1490.13     1477.12     10.65 o 
   1   6   4     3614.89     3571.54     27.84 o 
   2   6   4     1345.66     1385.42     13.11 o 
   3   6   4       16.00       16.67      1.27 o 
   4   6   4      156.94      145.73      3.53 o 
   5   6   4      181.53      194.24      6.03 o 
  -4   7   4       56.32       57.32      2.78 o 
  -3   7   4        4.47        5.92      0.92 o 
  -2   7   4        2.01       19.89      2.55 o 
  -1   7   4       66.87       63.11      1.99 o 
   0   7   4      329.99      333.73      5.89 o 
   1   7   4       14.31       13.89      1.12 o 
   2   7   4       75.22       68.05      2.24 o 
   3   7   4        5.89        5.97      0.79 o 
   4   7   4       38.59       38.63      1.81 o 
  -4   8   4       55.01       54.46      4.84 o 
  -3   8   4      464.51      459.66      7.90 o 
  -2   8   4       43.39       42.92      2.16 o 
  -1   8   4      548.46      531.39      8.08 o 
   0   8   4     2761.92     2798.78     39.34 o 
   1   8   4      527.71      521.34      8.30 o 
   2   8   4     1113.47     1133.66     12.17 o 
   3   8   4      476.61      463.59      7.09 o 
  -3   9   4        0.12        0.15      0.92 o 
  -2   9   4        0.31        1.54      0.86 o 
  -1   9   4      735.17      774.27     20.32 o 
   0   9   4        0.01        0.33      0.56 o 
   1   9   4       39.67       36.72      2.13 o 
   2   9   4        2.92        4.27      1.44 o 
  -2  10   4      638.25      643.25     17.36 o 
   1  10   4     1005.36     1030.47     24.29 o 
  -7   1   5      242.91      245.42      9.08 o 
  -6   1   5      380.58      391.77      7.83 o 
  -5   1   5      869.81      853.10      9.82 o 
  -4   1   5      702.10      694.01      6.79 o 
  -3   1   5      526.81      518.85      4.69 o 
  -2   1   5      443.36      464.56      3.78 o 
  -1   1   5     2605.77     2663.61     17.90 o 
   0   1   5     5664.72     5585.84     44.38 o 
   1   1   5     3123.39     3153.94     18.95 o 
   2   1   5     2317.99     2296.55     14.48 o 
   3   1   5      508.08      510.96      5.18 o 
   4   1   5      124.69      129.16      2.81 o 
   5   1   5      659.09      654.30      9.27 o 
   6   1   5      198.96      209.38      5.11 o 
  -7   2   5       64.59       65.78      4.32 o 
  -6   2   5       10.80        7.56      1.22 o 
  -5   2   5       86.86       74.21      2.32 o 
  -4   2   5      159.72      149.85      3.08 o 
  -3   2   5     2228.56     2313.16     15.86 o 
  -2   2   5      330.01      336.34      3.64 o 
  -1   2   5     3462.59     3504.45     22.90 o 
   0   2   5       24.76       24.90      1.14 o 
   1   2   5      967.37     1014.41      7.70 o 
   2   2   5      310.86      324.33      3.19 o 
   3   2   5     1530.39     1469.80     12.68 o 
   4   2   5      231.19      223.58      3.85 o 
   5   2   5       30.10       29.89      1.83 o 
   6   2   5       65.66       63.37      3.40 o 
  -6   3   5      215.42      204.21      4.54 o 
  -5   3   5      388.55      393.42      6.18 o 
  -4   3   5     1486.48     1477.03     14.70 o 
  -3   3   5      237.53      256.37      3.14 o 
  -2   3   5     1732.96     1763.00     13.76 o 
  -1   3   5     2483.14     2430.99     15.22 o 
   0   3   5     1725.29     1716.95     11.23 o 
   1   3   5     4418.29     4375.38     28.53 o 
   2   3   5      274.30      262.54      3.34 o 
   3   3   5      265.89      273.35      4.14 o 
   4   3   5      985.50      974.86     10.12 o 
   5   3   5       52.11       52.41      2.37 o 
  -6   4   5       28.17       26.40      2.16 o 
  -5   4   5       93.27       87.95      2.77 o 
  -4   4   5     1476.61     1516.47     15.45 o 
  -3   4   5       15.74       13.88      1.09 o 
  -2   4   5       23.01       22.89      1.01 o 
  -1   4   5        2.30        5.03      1.17 o 
   0   4   5     3939.91     3943.88     24.00 o 
   1   4   5        1.42        1.02      0.58 o 
   2   4   5      146.85      125.94      2.29 o 
   3   4   5       98.80       88.58      2.32 o 
   4   4   5     1117.13     1121.50     11.48 o 
   5   4   5       10.90        9.22      1.23 o 
  -6   5   5      750.77      792.65     19.58 o 
  -5   5   5       51.89       51.81      2.83 o 
  -4   5   5        6.04        5.07      0.81 o 
  -3   5   5     5591.99     5765.05     48.29 o 
  -2   5   5     2347.93     2383.12     18.92 o 
  -1   5   5     1356.38     1386.53     10.92 o 
   0   5   5     1415.03     1396.91      9.98 o 
   1   5   5      224.86      232.42      3.30 o 
   2   5   5      720.93      735.25      8.04 o 
   3   5   5     1160.17     1129.08     11.39 o 
   4   5   5      431.78      439.14      6.43 o 
   5   5   5      846.70      889.51     18.80 o 
  -5   6   5     1014.05     1042.36     16.53 o 
  -4   6   5       32.41       31.22      2.28 o 
  -3   6   5      241.82      229.14      5.89 o 
  -2   6   5      417.35      401.05      6.24 o 
  -1   6   5     2235.31     2184.87     16.28 o 
   0   6   5       35.19       30.44      1.05 o 
   1   6   5        6.79        8.83      0.88 o 
   2   6   5       41.13       34.72      1.55 o 
   3   6   5      503.77      490.12      6.78 o 
   4   6   5       32.78       34.76      1.68 o 
  -4   7   5     1377.20     1416.68     20.45 o 
  -3   7   5        8.57       10.52      1.57 o 
  -2   7   5     2983.49     2990.75     39.68 o 
  -1   7   5     1216.32     1200.49     11.87 o 
   0   7   5       42.10       42.18      2.64 o 
   1   7   5     1049.80     1050.94     12.91 o 
   2   7   5       11.50        8.93      1.21 o 
   3   7   5      412.40      429.86      7.77 o 
  -4   8   5       49.20       42.99      4.30 o 
  -3   8   5        2.99        3.18      1.03 o 
  -2   8   5      141.04      135.00      9.14 o 
  -1   8   5     1110.92     1119.14     13.41 o 
   0   8   5        7.09        6.25      1.38 o 
   1   8   5      206.65      185.93      6.00 o 
   2   8   5       12.75       14.80      1.56 o 
   3   8   5      260.27      262.71      9.71 o 
  -2   9   5      124.88      124.32      4.80 o 
  -1   9   5      843.15      897.69     22.50 o 
   0   9   5      295.60      283.05      7.68 o 
   1   9   5       23.07       22.19      2.55 o 
  -6   0   6      309.92      303.61      9.17 o 
  -5   0   6      379.83      384.84      6.97 o 
  -4   0   6       23.89       22.06      1.40 o 
  -3   0   6      668.75      645.30      7.35 o 
  -2   0   6    13926.74    13272.53    268.22 o 
  -1   0   6     3742.09     3817.11     40.80 o 
   0   0   6      993.81      879.20     10.01 o 
   1   0   6     1669.31     1663.01     17.92 o 
   2   0   6      258.06      263.86      4.06 o 
   3   0   6     1062.20     1071.48     14.37 o 
   4   0   6       28.84       29.32      1.98 o 
   5   0   6       98.35       93.77      3.84 o 
  -6   1   6       80.01       83.74      4.81 o 
  -5   1   6      398.41      380.34      5.72 o 
  -4   1   6     2094.91     2072.06     14.85 o 
  -3   1   6     2070.61     2092.49     13.75 o 
  -2   1   6      214.68      244.59      2.47 o 
  -1   1   6     2189.17     2378.80     18.70 o 
   0   1   6     1665.56     1729.93     13.67 o 
   1   1   6     1128.64     1138.49      7.87 o 
   2   1   6      184.62      192.44      2.36 o 
   3   1   6      455.77      441.61      4.83 o 
   4   1   6      197.48      188.20      3.56 o 
   5   1   6      557.11      553.68     10.38 o 
  -6   2   6     1433.16     1511.36     28.30 o 
  -5   2   6       63.90       58.11      2.62 o 
  -4   2   6      350.91      352.76      5.22 o 
  -3   2   6     1595.64     1654.01     13.63 o 
  -2   2   6      365.55      370.36      3.94 o 
  -1   2   6     8534.85     8301.85     52.97 o 
   0   2   6     4182.27     4158.11     27.65 o 
   1   2   6      789.60      793.26      6.45 o 
   2   2   6     1764.99     1743.65     12.99 o 
   3   2   6       77.38       72.44      1.75 o 
   4   2   6      175.58      174.05      4.80 o 
   5   2   6      688.44      695.39      8.48 o 
  -6   3   6      186.52      189.84      5.53 o 
  -5   3   6        0.95        1.30      0.66 o 
  -4   3   6     2134.45     2214.48     25.67 o 
  -3   3   6        4.43        4.24      0.68 o 
  -2   3   6        0.36        0.80      0.65 o 
  -1   3   6      345.08      326.98      3.73 o 
   0   3   6     3093.45     3053.30     21.10 o 
   1   3   6      975.94      996.93      8.32 o 
   2   3   6       98.28       87.76      1.86 o 
   3   3   6      191.55      176.40      3.28 o 
   4   3   6      389.85      380.97      5.56 o 
   5   3   6       60.79       58.55      3.25 o 
  -6   4   6       31.46       30.14      3.15 o 
  -5   4   6     1238.65     1290.42     17.90 o 
  -4   4   6      316.58      322.10      9.82 o 
  -3   4   6      458.73      458.87      6.41 o 
  -2   4   6     2844.70     2824.38     25.22 o 
  -1   4   6       27.36       33.24      1.77 o 
   0   4   6     2101.19     2142.63     15.74 o 
   1   4   6     3058.28     3013.55     21.21 o 
   2   4   6       15.34       15.62      1.12 o 
   3   4   6     1871.40     1922.03     19.88 o 
   4   4   6      582.25      576.77      8.87 o 
   5   4   6        6.77        5.04      1.73 o 
  -5   5   6        1.05        2.02      0.76 o 
  -4   5   6       21.28       20.47      1.92 o 
  -3   5   6      217.38      221.05      7.77 o 
  -2   5   6       70.73       71.05      2.31 o 
  -1   5   6       97.53       93.43      2.34 o 
   0   5   6        1.61        4.21      1.83 o 
   1   5   6      266.87      257.41      4.23 o 
   2   5   6       10.24        8.83      1.11 o 
   3   5   6      141.57      126.69      3.67 o 
   4   5   6        0.15        0.15      0.53 o 
   5   5   6       56.73       54.18      4.24 o 
  -5   6   6      538.56      552.83     11.01 o 
  -4   6   6      942.66      969.03     15.11 o 
  -3   6   6      601.88      603.92     10.61 o 
  -2   6   6       76.01       65.26      2.36 o 
  -1   6   6      722.95      696.21      7.92 o 
   0   6   6     1319.11     1320.78     14.98 o 
   1   6   6      496.57      504.22      7.74 o 
   2   6   6     1693.01     1720.28     18.75 o 
   3   6   6      439.85      430.89      7.62 o 
   4   6   6      295.53      290.01      6.35 o 
  -4   7   6       31.68       31.52      2.64 o 
  -3   7   6        6.66        6.25      1.25 o 
  -2   7   6      128.12      121.18      4.31 o 
  -1   7   6        0.03        2.19      0.75 o 
   0   7   6       97.37       98.65      4.10 o 
   1   7   6       52.47       48.07      2.24 o 
   2   7   6       69.14       67.85      2.78 o 
   3   7   6       84.42       78.98      3.11 o 
  -3   8   6       79.44       78.15      3.72 o 
  -2   8   6      100.41       94.80      4.95 o 
  -1   8   6      434.10      446.94      7.40 o 
   0   8   6       64.67       65.88      3.53 o 
   1   8   6      773.32      784.41     17.17 o 
   2   8   6     1026.21     1033.31     18.07 o 
   3   8   6      177.38      162.99      7.91 o 
  -2   9   6        4.95        5.79      2.70 o 
  -1   9   6        7.25        9.72      2.51 o 
   0   9   6       20.91       18.78      2.32 o 
   1   9   6      566.89      607.81     18.18 o 
  -5   1   7     1395.37     1432.88     26.28 o 
  -4   1   7     2578.64     2585.01     21.35 o 
  -3   1   7      114.33      114.37      2.47 o 
  -2   1   7      431.43      431.86      5.28 o 
  -1   1   7     1180.80     1219.81     11.04 o 
   0   1   7      126.19      112.29      2.28 o 
   1   1   7     2369.37     2362.55     16.76 o 
   2   1   7     1733.08     1724.35     13.03 o 
   3   1   7      598.81      599.19      8.09 o 
   4   1   7     1780.39     1845.64     23.42 o 
   5   1   7      374.05      380.43      8.60 o 
  -6   2   7       71.43       66.82      4.28 o 
  -5   2   7       90.27       97.49      5.10 o 
  -4   2   7       62.23       60.78      2.03 o 
  -3   2   7      603.28      603.03      5.89 o 
  -2   2   7      110.84      109.67      1.97 o 
  -1   2   7      141.11      132.98      2.15 o 
   0   2   7      343.87      350.97      3.94 o 
   1   2   7      476.10      471.92      4.90 o 
   2   2   7        0.70        1.08      0.39 o 
   3   2   7      202.57      201.52      3.68 o 
   4   2   7      374.59      365.15      7.95 o 
   5   2   7      291.57      285.85      7.41 o 
  -6   3   7      872.75      923.28     20.72 o 
  -5   3   7     1340.90     1397.87     18.59 o 
  -4   3   7       13.64       12.27      1.43 o 
  -3   3   7     2086.62     2129.63     17.68 o 
  -2   3   7      414.31      427.58      4.65 o 
  -1   3   7       54.84       49.76      1.36 o 
   0   3   7     6624.63     6500.03     43.41 o 
   1   3   7      284.71      280.69      3.91 o 
   2   3   7      431.93      442.90      5.81 o 
   3   3   7     2489.30     2469.74     26.14 o 
   4   3   7        4.29        5.02      0.96 o 
   5   3   7      509.55      523.27     14.75 o 
  -6   4   7      823.72      876.23     20.83 o 
  -5   4   7       92.04       88.68      4.60 o 
  -4   4   7       74.41       68.21      5.87 o 
  -3   4   7       31.59       27.36      1.45 o 
  -2   4   7     2004.07     2050.15     17.21 o 
  -1   4   7      134.71      130.68      2.36 o 
   0   4   7      208.27      199.78      3.04 o 
   1   4   7      118.31      117.44      2.74 o 
   2   4   7     1381.30     1394.52     13.28 o 
   3   4   7      185.01      176.32      4.69 o 
   4   4   7      116.31      103.78      3.44 o 
  -5   5   7      180.88      180.71      5.56 o 
  -4   5   7     1910.29     1918.83     24.09 o 
  -3   5   7      300.01      290.55      6.50 o 
  -2   5   7      597.98      607.67      7.22 o 
  -1   5   7     2914.33     2885.68     23.32 o 
   0   5   7        6.35        6.55      0.68 o 
   1   5   7     2298.00     2376.97     36.73 o 
   2   5   7     1961.99     1940.84     25.39 o 
   3   5   7       14.62       16.07      1.57 o 
   4   5   7      797.93      823.57     11.75 o 
  -5   6   7      145.77      168.66      7.89 o 
  -4   6   7      161.98      153.59      5.07 o 
  -3   6   7      816.32      835.02     18.60 o 
  -2   6   7      350.42      340.67      5.24 o 
  -1   6   7      119.31      115.31      2.82 o 
   0   6   7      382.52      384.73      6.77 o 
   1   6   7      282.77      269.56      6.26 o 
   2   6   7      136.89      138.67      3.96 o 
   3   6   7      400.18      423.36      7.72 o 
   4   6   7      153.86      138.79      7.49 o 
  -4   7   7      221.43      200.91      6.20 o 
  -3   7   7      385.75      385.59      8.56 o 
  -2   7   7     1720.07     1720.79     18.84 o 
  -1   7   7      192.37      189.14      3.86 o 
   0   7   7     2935.57     3117.03     37.26 o 
   1   7   7      542.00      546.46     13.34 o 
   2   7   7       88.82       91.47      3.33 o 
   3   7   7      552.42      575.81     11.83 o 
  -3   8   7      619.99      618.98     11.92 o 
  -2   8   7     1076.72     1078.20     13.84 o 
  -1   8   7        5.55        7.36      1.46 o 
   0   8   7       25.10       20.24      2.36 o 
   1   8   7      212.34      221.90      6.90 o 
   2   8   7      632.64      692.15     19.49 o 
  -2   9   7      214.28      220.16      8.84 o 
  -1   9   7     1404.05     1458.19     31.32 o 
   0   9   7        5.63        3.97      1.29 o 
  -5   0   8     1107.93     1136.41     16.55 o 
  -4   0   8       25.91       22.90      1.78 o 
  -3   0   8     3667.42     3664.43     40.98 o 
  -2   0   8       35.82       30.75      3.83 o 
  -1   0   8       96.80      112.91      4.44 o 
   0   0   8     4304.41     4384.28     51.18 o 
   1   0   8      912.15      919.43     13.06 o 
   2   0   8     6835.27     6611.61     87.48 o 
   3   0   8     1665.76     1693.39     32.62 o 
   4   0   8      469.53      458.22     13.88 o 
   5   0   8      567.18      603.37     17.35 o 
  -5   1   8      865.82      893.22     14.22 o 
  -4   1   8      231.92      226.17      3.99 o 
  -3   1   8       65.63       66.71      2.37 o 
  -2   1   8       13.14       16.34      1.06 o 
  -1   1   8     1105.94     1117.75     15.21 o 
   0   1   8      623.44      605.67      6.78 o 
   1   1   8        5.42        6.92      1.25 o 
   2   1   8       71.19       66.19      1.93 o 
   3   1   8      844.02      854.94     10.96 o 
   4   1   8      456.46      458.95     13.74 o 
   5   1   8       11.73       12.00      2.61 o 
  -6   2   8      198.83      199.69      8.11 o 
  -5   2   8      450.45      459.22      9.43 o 
  -4   2   8     1533.51     1583.57     16.93 o 
  -3   2   8      363.73      341.64      4.92 o 
  -2   2   8     1759.37     1753.17     15.39 o 
  -1   2   8     1387.86     1418.19     12.90 o 
   0   2   8       58.80       51.89      1.65 o 
   1   2   8     6497.55     6510.68     48.62 o 
   2   2   8      475.03      469.60      7.28 o 
   3   2   8      203.18      208.83      6.15 o 
   4   2   8     1628.12     1576.10     32.30 o 
  -6   3   8      265.45      281.28     10.15 o 
  -5   3   8      334.31      332.22     10.77 o 
  -4   3   8      232.13      224.97      6.08 o 
  -3   3   8       47.15       42.23      2.35 o 
  -2   3   8      484.19      496.90      6.17 o 
  -1   3   8      706.71      685.65      7.56 o 
   0   3   8     1547.13     1548.51     13.93 o 
   1   3   8      195.15      188.01      3.40 o 
   2   3   8     1724.68     1703.58     22.24 o 
   3   3   8        4.16        5.66      1.17 o 
   4   3   8      208.55      214.02      9.45 o 
  -5   4   8      312.40      328.56     10.98 o 
  -4   4   8      517.07      520.06     10.57 o 
  -3   4   8     2472.29     2525.38     24.79 o 
  -2   4   8        5.41        6.53      0.93 o 
  -1   4   8      615.57      614.38      7.14 o 
   0   4   8     2090.18     2072.06     17.86 o 
   1   4   8        5.00        3.73      0.72 o 
   2   4   8     1435.88     1490.28     23.76 o 
   3   4   8     1269.14     1276.73     26.18 o 
   4   4   8       49.64       49.91      2.98 o 
  -5   5   8      366.01      389.93     12.62 o 
  -4   5   8      278.40      283.02      9.97 o 
  -3   5   8       81.69       77.07      2.77 o 
  -2   5   8       60.93       60.07      2.35 o 
  -1   5   8     1021.27      995.83     11.64 o 
   0   5   8      100.24       99.47      2.25 o 
   1   5   8      346.43      342.27      5.84 o 
   2   5   8       97.61       94.26      3.17 o 
   3   5   8      381.28      392.99      7.25 o 
   4   5   8        3.15        3.90      0.90 o 
  -3   6   8      446.46      451.03     10.99 o 
  -2   6   8     1377.00     1399.89     13.65 o 
  -1   6   8      567.15      555.48      7.14 o 
   0   6   8      365.99      383.00      6.86 o 
   1   6   8      188.17      190.54      9.88 o 
   2   6   8       21.19       18.80      1.70 o 
   3   6   8      479.71      487.34      8.60 o 
  -3   7   8        3.31        3.78      0.85 o 
  -2   7   8       80.92       72.20      2.84 o 
  -1   7   8        4.90        4.90      0.78 o 
   0   7   8       84.83       90.34      4.06 o 
   1   7   8       19.65       21.84      2.44 o 
   2   7   8       13.88       11.46      1.38 o 
  -3   8   8      180.75      177.09      8.45 o 
  -2   8   8      932.94      962.28     12.99 o 
  -1   8   8      820.90      857.27     14.73 o 
   0   8   8       19.55       18.34      2.29 o 
   1   8   8      301.25      307.53     17.76 o 
  -5   1   9      738.40      752.64     10.38 o 
  -4   1   9      797.15      817.16      9.23 o 
  -3   1   9      991.25      996.34     10.34 o 
  -2   1   9     2892.56     2920.12     23.96 o 
  -1   1   9     1326.41     1320.48     12.48 o 
   0   1   9      252.02      233.21      3.90 o 
   1   1   9      265.18      265.77      4.35 o 
   2   1   9       48.28       47.16      2.12 o 
   3   1   9      464.05      470.67      9.92 o 
   4   1   9     1029.89     1080.57     17.74 o 
  -6   2   9       26.57       28.66      2.54 o 
  -5   2   9        6.37        7.42      1.63 o 
  -4   2   9      176.71      172.41      7.21 o 
  -3   2   9     1627.96     1623.87     15.01 o 
  -2   2   9       84.50       85.23      2.29 o 
  -1   2   9      766.44      788.22      8.61 o 
   0   2   9        0.70        0.90      0.49 o 
   1   2   9      979.81      997.81     10.23 o 
   2   2   9        2.99        3.09      0.73 o 
   3   2   9      781.39      778.86     10.81 o 
   4   2   9       13.64       14.11      2.88 o 
  -5   3   9      170.21      168.20      5.61 o 
  -4   3   9      547.04      560.23      8.53 o 
  -3   3   9     1757.66     1768.96     18.73 o 
  -2   3   9      272.11      252.45      4.23 o 
  -1   3   9     1523.49     1493.83     15.71 o 
   0   3   9      892.24      897.68      9.53 o 
   1   3   9        4.69        5.79      0.91 o 
   2   3   9      904.10      936.36     12.17 o 
   3   3   9      463.77      474.11      9.84 o 
  -5   4   9       49.98       50.90      3.01 o 
  -4   4   9      916.09      946.95     15.63 o 
  -3   4   9      104.23       93.21      3.05 o 
  -2   4   9      147.13      131.18      3.58 o 
  -1   4   9      179.12      174.77      3.47 o 
   0   4   9     2014.76     2002.98     18.13 o 
   1   4   9       51.67       49.38      2.25 o 
   2   4   9        3.95        5.17      0.90 o 
   3   4   9      153.04      140.39      4.98 o 
   4   4   9      666.83      694.35     17.80 o 
  -4   5   9     1184.11     1248.88     19.39 o 
  -3   5   9      145.08      137.43      3.34 o 
  -2   5   9      639.44      633.26     10.56 o 
  -1   5   9       46.23       43.42      2.04 o 
   0   5   9      407.82      403.08      6.95 o 
   1   5   9     2411.60     2498.82     30.69 o 
   2   5   9      371.51      363.78      8.44 o 
   3   5   9     1218.84     1320.50     20.23 o 
  -4   6   9      108.94      121.23      7.57 o 
  -3   6   9      632.84      641.42     12.22 o 
  -2   6   9       88.68       81.18      2.96 o 
  -1   6   9      180.88      167.38      4.69 o 
   0   6   9       67.36       63.32      4.95 o 
   1   6   9      846.54      866.48     20.01 o 
   2   6   9        4.83        6.88      1.19 o 
  -3   7   9      635.55      634.80     13.32 o 
  -2   7   9       25.62       22.93      1.84 o 
  -1   7   9      984.44     1021.92     16.52 o 
   0   7   9      261.30      232.92      9.65 o 
   1   7   9      213.44      210.71      9.34 o 
   2   7   9     2139.31     2211.32     42.26 o 
  -2   8   9        2.91        2.72      1.02 o 
  -1   8   9      315.41      314.57     11.38 o 
  -5   0  10      694.41      720.26     17.50 o 
  -4   0  10     3130.25     3160.94     37.57 o 
  -3   0  10      705.32      733.59     17.92 o 
  -2   0  10      190.67      167.10      4.92 o 
  -1   0  10      147.79      147.85      4.48 o 
   0   0  10      101.16       86.40      3.35 o 
   1   0  10     2665.93     2626.96     31.54 o 
   2   0  10     1348.51     1395.58     19.30 o 
   3   0  10        3.46        4.27      1.71 o 
   4   0  10     1631.68     1779.27     36.91 o 
  -5   1  10       28.23       30.81      3.26 o 
  -4   1  10      190.04      190.84      3.94 o 
  -3   1  10      371.39      353.16      5.42 o 
  -2   1  10       77.01       63.22      2.07 o 
  -1   1  10       22.20       15.25      1.16 o 
   0   1  10       81.75       82.13      2.34 o 
   1   1  10      830.30      816.96      9.14 o 
   2   1  10      220.87      212.53      4.87 o 
   3   1  10       25.62       27.30      2.60 o 
   4   1  10      168.99      167.77      8.52 o 
  -5   2  10      955.37     1025.12     16.79 o 
  -4   2  10      320.04      316.56      6.16 o 
  -3   2  10     1757.81     1737.65     16.19 o 
  -2   2  10     1147.94     1176.62     11.91 o 
  -1   2  10       10.74        9.93      0.97 o 
   0   2  10     1126.54     1103.03     11.29 o 
   1   2  10       40.08       40.60      1.67 o 
   2   2  10      161.27      156.87      4.22 o 
   3   2  10     1970.79     2025.78     25.52 o 
  -5   3  10        0.11        1.11      0.95 o 
  -4   3  10      363.95      366.59      6.81 o 
  -3   3  10       36.56       33.65      1.85 o 
  -2   3  10      769.27      744.91      8.71 o 
  -1   3  10      238.27      222.94      4.10 o 
   0   3  10     1445.79     1437.76     13.90 o 
   1   3  10       14.06       12.72      1.37 o 
   2   3  10       44.95       42.37      2.15 o 
   3   3  10      105.35      106.13      4.58 o 
  -4   4  10     1073.52     1136.79     18.11 o 
  -3   4  10      466.67      471.44      7.86 o 
  -2   4  10      230.01      228.34      5.02 o 
  -1   4  10     2054.36     2068.04     18.56 o 
   0   4  10      223.99      225.44      4.21 o 
   1   4  10      261.22      263.25      5.99 o 
   2   4  10      775.22      802.86     11.50 o 
   3   4  10       39.45       36.92      3.27 o 
  -4   5  10       57.99       55.77      3.41 o 
  -3   5  10      193.44      191.51      6.51 o 
  -2   5  10       28.79       24.99      1.73 o 
  -1   5  10        0.00        1.31      0.51 o 
   0   5  10       92.02       90.32      3.18 o 
   1   5  10      207.07      191.99      6.04 o 
   2   5  10       14.96       18.01      2.01 o 
  -3   6  10      250.63      245.04      7.13 o 
  -2   6  10     1337.20     1316.43     15.80 o 
  -1   6  10     1024.68     1062.45     13.46 o 
   0   6  10      656.13      686.96     12.87 o 
   1   6  10      199.06      196.44      6.10 o 
   2   6  10       44.57       49.85      4.09 o 
  -2   7  10       51.91       50.25      2.45 o 
  -1   7  10      167.88      158.76      5.67 o 
   0   7  10      100.45       98.71      6.29 o 
  -5   1  11      157.79      152.61      4.75 o 
  -4   1  11       24.61       24.98      1.56 o 
  -3   1  11      596.12      580.93      7.67 o 
  -2   1  11     1228.13     1230.89     12.65 o 
  -1   1  11     1127.30     1125.68     13.42 o 
   0   1  11     1945.68     1987.93     21.19 o 
   1   1  11      469.40      465.11      6.61 o 
   2   1  11      223.13      215.86      5.14 o 
   3   1  11      246.87      260.12      7.71 o 
  -5   2  11      221.12      229.47     10.36 o 
  -4   2  11       10.19       11.18      1.33 o 
  -3   2  11      424.36      422.06      6.33 o 
  -2   2  11        0.89        0.75      0.60 o 
  -1   2  11        3.60        3.83      0.65 o 
   0   2  11       30.76       30.94      1.53 o 
   1   2  11       54.43       55.74      2.04 o 
   2   2  11        4.35        4.48      0.85 o 
   3   2  11        7.09        7.70      2.26 o 
  -4   3  11     1186.14     1243.26     19.15 o 
  -3   3  11       76.02       73.62      2.86 o 
  -2   3  11      963.81      962.89     10.75 o 
  -1   3  11     2080.30     2124.47     19.26 o 
   0   3  11       31.44       33.75      2.69 o 
   1   3  11      782.57      782.06     11.26 o 
   2   3  11      286.02      290.23      6.31 o 
   3   3  11       45.57       44.65      3.71 o 
  -4   4  11       19.41       17.72      2.15 o 
  -3   4  11       47.67       48.88      2.38 o 
  -2   4  11      500.98      502.13      8.32 o 
  -1   4  11       45.55       42.03      1.82 o 
   0   4  11       10.74       10.04      1.00 o 
   1   4  11       37.95       37.35      2.09 o 
   2   4  11      264.72      261.63      7.25 o 
  -3   5  11     1111.93     1164.55     14.89 o 
  -2   5  11      116.60      115.12      3.68 o 
  -1   5  11       28.83       23.69      1.73 o 
   0   5  11     1499.81     1514.60     17.97 o 
   1   5  11       50.07       44.78      2.31 o 
  -2   6  11       83.49       82.92      3.17 o 
  -1   6  11      149.77      146.44      5.49 o 
   0   6  11        7.30        8.21      2.33 o 
   1   6  11        3.67        3.17      1.04 o 
  -1   7  11      268.82      268.60     11.17 o 
  -4   0  12     1439.80     1500.68     21.84 o 
  -3   0  12       21.05       18.13      2.08 o 
  -2   0  12      999.00     1021.09     16.15 o 
  -1   0  12     1191.85     1284.36     18.88 o 
   0   0  12      368.11      343.18      7.97 o 
   1   0  12     1537.80     1574.63     22.09 o 
   2   0  12       71.67       65.74      5.35 o 
  -4   1  12        3.03        2.86      0.71 o 
  -3   1  12        1.59        1.06      0.55 o 
  -2   1  12        5.49        3.89      0.63 o 
  -1   1  12      455.68      463.68      6.77 o 
   0   1  12      115.70      108.21      2.98 o 
   1   1  12       12.78       11.32      1.12 o 
   2   1  12        0.08        0.10      0.45 o 
  -4   2  12       24.06       20.51      1.83 o 
  -3   2  12     1903.75     1961.19     18.67 o 
  -2   2  12      477.98      480.11      7.01 o 
  -1   2  12      441.99      420.16      6.43 o 
   0   2  12     1160.66     1234.35     13.11 o 
   1   2  12        3.77        3.87      0.78 o 
   2   2  12      384.46      368.74      7.39 o 
  -4   3  12       50.08       42.94      3.90 o 
  -3   3  12        9.01        5.99      1.19 o 
  -2   3  12      349.41      355.06      5.91 o 
  -1   3  12      108.06      104.16      2.98 o 
   0   3  12       71.98       64.29      2.30 o 
   1   3  12      100.72       99.93      3.54 o 
   2   3  12       57.51       60.74      3.41 o 
  -3   4  12        9.67        8.38      1.13 o 
  -2   4  12      509.68      503.76      8.64 o 
  -1   4  12      839.89      878.33     11.30 o 
   0   4  12      299.65      289.47      6.30 o 
   1   4  12      687.22      702.12     11.02 o 
  -3   5  12      153.44      141.72      7.33 o 
  -2   5  12        4.84        2.60      0.74 o 
  -1   5  12      207.80      206.67      6.02 o 
   0   5  12       53.31       54.76      4.45 o 
  -3   1  13      330.76      328.99      5.87 o 
  -2   1  13       51.17       49.09      2.06 o 
  -1   1  13       94.23       91.58      4.16 o 
   0   1  13      461.85      466.85      7.09 o 
   1   1  13      622.63      637.47     10.31 o 
  -3   2  13      170.46      169.60      5.94 o 
  -2   2  13      140.35      133.34      3.51 o 
  -1   2  13       42.53       38.94      1.80 o 
   0   2  13       15.22       12.76      1.18 o 
   1   2  13      299.68      305.38     10.92 o 
  -2   3  13      611.99      633.77      8.73 o 
  -1   3  13      184.58      180.23      4.17 o 
   0   3  13      148.26      153.27      3.79 o 
  -1   4  13      196.63      210.02      6.13 o 
   0   1  14      307.24      325.72     11.21 o 
                                                 
